# Supplementary material for: Classical Activation of Macrophages Leads to Lipid Droplet Formation Without de novo Fatty Acid Synthesis
Source: Front Immunol. 2020 Feb 18;11:131. doi: 10.3389/fimmu.2020.00131 (PMC7040478; doi:10.3389/fimmu.2020.00131)
Supplement: Supplementary file 2 [file Table_1.XLSX]

## Sheet: Table S1
Table S1. Summary of differentially regulated proteins in macrophages activated with IFNgamma
q < 0.1, fold change > 2
Proteins detected	Proteins regulated	Up-regulated with IFNg	Down-regulated with IFNg
2865	98	63	35

## Sheet: Table S2
Table S2. List of differentially expressed proteins
q < 0.1, fold change >2
Up-regulated proteins in IFNg-activated macrophages
UniProt Accession No.	Protein	Fold change	q value
Q9CQ88	Tetraspanin-31	840.634	0.0766954
Q8C9E8	Protein FAM26F	55.9193	0.00612376
Q9QY24	Z-DNA-binding protein 1	51.8776	0.000365095
Q9Z0E6	Interferon-induced guanylate-binding protein 2	45.3505	0.000255072
Q61107	Guanylate-binding protein 4	41.5859	0.00503549
P01915	H-2 class II histocompatibility antigen, E-D beta chain	38.525	0.000255072
Q8R1H8	Basic leucine zipper transcriptional factor ATF-like 2	37.812	0.000489424
Q60766	Immunity-related GTPase family M protein 1	31.2604	0.00645966
P05533	Lymphocyte antigen 6A-2/6E-1	31.066	0.000255072
P01921	H-2 class II histocompatibility antigen, A-D beta chain	27.6146	0.000255072
O35368	Interferon-activable protein 203	18.9528	5.49e-05
Q9R233	Tapasin	15.7854	0.00804365
P01904	H-2 class II histocompatibility antigen, E-D alpha chain	15.5998	0.00511959
Q9D3G2	SLAM family member 8	15.4983	0.0406045
P27512	Tumor necrosis factor receptor superfamily member 5	14.214	0.000294859
Q8CFB4	Guanylate-binding protein 5	11.8302	0.00023502
Q01514	Interferon-induced guanylate-binding protein 1	11.719	0.0026906
P54987	Immune-responsive gene 1 protein	10.195	0.00804365
Q8R2Q8	Bone marrow stromal antigen 2	9.85448	0.000365095
P52624	Uridine phosphorylase 1	9.77275	0.0299413
P25446	Tumor necrosis factor receptor superfamily member 6	9.48864	0.000365095
Q8BVK9	Sp110 nuclear body protein	9.16227	0.000785668
Q9QZ85	Interferon-inducible GTPase 1	8.87093	0.0212045
P42225	Signal transducer and activator of transcription 1	8.30267	0.00023502
O35955	Proteasome subunit beta type-10	8.24855	0.000393124
P04228	H-2 class II histocompatibility antigen, A-D alpha chain	8.15771	0.0140743
P04441	H-2 class II histocompatibility antigen gamma chain	8.09876	0.000938598
O35309	N-myc-interactor	7.44365	0.000483733
Q99M15	Proline-serine-threonine phosphatase-interacting protein 2	7.28975	0.0226876
O35892	Nuclear autoantigen Sp-100	7.05174	0.00121286
Q3UDK1	TRAF-type zinc finger domain-containing protein 1	6.32765	0.00023502
D0QMC3	Myeloid cell nuclear differentiation antigen-like protein	5.50684	0.000549756
P13597	Intercellular adhesion molecule 1	5.29505	0.000378576
P15092	Interferon-activable protein 204	5.09116	0.000255072
P97372	Proteasome activator complex subunit 2	4.22406	0.00804365
P97864	Caspase-7	4.19294	0.000785668
Q07797	Galectin-3-binding protein	4.16214	0.00388162
Q9DBX1	Regulator of cell cycle RGCC	4.10353	0.0279419
Q64277	ADP-ribosyl cyclase 2	4.02558	0.00120085
P97371	Proteasome activator complex subunit 1	3.99961	0.00148165
P01887	Beta-2-microglobulin	3.67347	0.0156871
Q9EQH2	Endoplasmic reticulum aminopeptidase 1	3.66593	0.0402479
P01899	H-2 class I histocompatibility antigen, D-B alpha chain	3.61218	0.00600522
Q60710	SAM domain and HD domain-containing protein 1	3.56386	0.00945027
P21981	Protein-glutamine gamma-glutamyltransferase 2	3.46759	0.0520046
P24063	Integrin alpha-L	3.33908	0.0153149
P01900	H-2 class I histocompatibility antigen, D-D alpha chain	3.20333	0.00289966
P01902	H-2 class I histocompatibility antigen, K-D alpha chain	3.0153	0.00804365
Q91XB0	Three prime repair exonuclease 1	2.9396	0.0140743
Q61093	Cytochrome b-245 heavy chain	2.84258	0.0759536
Q9CQT5	Proteasome maturation protein	2.77325	0.00804365
P28667	MARCKS-related protein	2.77096	0.0141677
Q99KQ4	Nicotinamide phosphoribosyltransferase	2.76151	0.0543383
O88531	Palmitoyl-protein thioesterase 1	2.68464	0.0684845
P35456	Urokinase plasminogen activator surface receptor	2.47878	0.0781028
Q4QRL3	Coiled-coil domain-containing protein 88B	2.43607	0.00826643
P99029	Peroxiredoxin-5, mitochondrial	2.42605	0.00612376
E9Q555	E3 ubiquitin-protein ligase RNF213	2.39852	0.050489
P58242	Acid sphingomyelinase-like phosphodiesterase 3b	2.36394	0.087574
Q60765	Cyclic AMP-dependent transcription factor ATF-3	2.36353	0.0877436
O70370	Cathepsin S	2.19011	0.0684845
Q9CYL5	Golgi-associated plant pathogenesis-related protein 1	2.11102	0.0342952
Q64281	Leukocyte immunoglobulin-like receptor subfamily B member 4	2.10918	0.0910463
Down-regulated proteins in IFNg-activated macrophages
UniProt Accession No.	Protein	Fold change	q value
Q8VIM0	Hepatitis A virus cellular receptor 2 homolog	13.8003	0.002271
Q14B71	Cell division cycle-associated protein 2	6.58482	0.0455779
Q8K4L0	ATP-dependent RNA helicase DDX54	4.25501	0.0684845
Q9D3E6	Cohesin subunit SA-1	4.05361	0.0781028
Q9JJN6	Beta-catenin-interacting protein 1	3.86693	0.0120136
Q9R1X4	Protein timeless homolog	3.37482	0.0855175
Q5NC05	Transcription termination factor 2	3.30401	0.0153149
Q9CQ75	NADH dehydrogenase [ubiquinone] 1 alpha subcomplex subunit 2	2.95152	0.0291239
P60762	Mortality factor 4-like protein 1	2.90526	0.0375705
Q91VD9	NADH-ubiquinone oxidoreductase 75 kDa subunit, mitochondrial	2.77687	0.0291239
Q9D0P7	Proline/serine-rich coiled-coil protein 1	2.64761	0.0291239
P26323	Friend leukemia integration 1 transcription factor	2.52843	0.0301975
Q9DBY5	Chromobox protein homolog 6	2.50613	0.0474604
Q99JX7	Nuclear RNA export factor 1	2.46038	0.096755
Q99LH1	Nucleolar GTP-binding protein 2	2.3931	0.028113
Q924H5	DNA repair protein RAD51 homolog 3	2.34392	0.0228033
Q8R361	Rab11 family-interacting protein 5	2.25672	0.0665496
P52503	NADH dehydrogenase [ubiquinone] iron-sulfur protein 6, mitochondrial	2.23997	0.0301975
O88630	Golgi SNAP receptor complex member 1	2.20665	0.033993
Q6P3Z3	THAP domain-containing protein 4	2.19989	0.0153149
Q921H8	3-ketoacyl-CoA thiolase A, peroxisomal	2.19036	0.0272546
Q64701	Retinoblastoma-like protein 1	2.18304	0.0472785
Q6ZQB6	Inositol hexakisphosphate and diphosphoinositol-pentakisphosphate kinase 2	2.15445	0.063083
Q91XI1	tRNA-dihydrouridine(47) synthase [NAD(P)(+)]-like	2.14851	0.0474604
Q8K4J6	MKL/myocardin-like protein 1	2.13021	0.0558975
Q9QYC0	Alpha-adducin	2.1243	0.0665496
Q99JF5	Diphosphomevalonate decarboxylase	2.11949	0.0746417
Q8K4Q8	Collectin-12	2.11794	0.0781028
P22091	T-cell acute lymphocytic leukemia protein 1 homolog	2.08155	0.0714732
Q8BK30	NADH dehydrogenase [ubiquinone] flavoprotein 3, mitochondrial	2.06909	0.0358334
Q9CQA3	Succinate dehydrogenase [ubiquinone] iron-sulfur subunit, mitochondrial	2.06309	0.0520046
Q9D083	Kinetochore protein Spc24	2.0493	0.0855175
Q7TMX5	Protein SHQ1 homolog	2.03825	0.0488026
Q9D9Z1	Small kinetochore-associated protein	2.03736	0.028113
Q9ESU6	Bromodomain-containing protein 4	2.00854	0.0286773

## Sheet: Table S3
Table S3. Summary of gene set enrichment analysis (GSEA)
Pathways enriched within IFNg up-regulated proteins
Pathway	Size	NES	FDR q value
KEGG PROTEASOME	38	2.15875	0.00352448
KEGG ANTIGEN PROCESSING AND PRESENTATION	21	2.13865	0.00381224
KEGG RIBOSOME	73	2.10564	0.00324149
KEGG NATURAL KILLER CELL MEDIATED CYTOTOXICITY	24	2.04302	0.00586111
KEGG TOLL LIKE RECEPTOR SIGNALING PATHWAY	17	1.98455	0.00787776
KEGG VIRAL MYOCARDITIS	17	1.93791	0.00907961
KEGG APOPTOSIS	18	1.89098	0.0102123
KEGG T CELL RECEPTOR SIGNALING PATHWAY	22	1.81396	0.0207267
KEGG GLYCOLYSIS GLUCONEOGENESIS	25	1.71859	0.0457172
Pathways enriched within IFNg down-regulated proteins
Pathway	Size	NES	FDR q value
KEGG PARKINSONS DISEASE	48	-1.89638	0.00286306
KEGG OXIDATIVE PHOSPHORYLATION	48	-1.79219	0.00759906
KEGG NUCLEOTIDE EXCISION REPAIR	16	-1.68843	0.0269479

## Sheet: Table S4
Table S4. Fatty acid oxidation calculation
Oxidation of palmitic acid to acetate
Palmitoyl CoA + 7 CoASH + 7 FAD + 7 NAD + 7 H2O -> 8 acetyl CoA + 7 FADH2 + 7 NADH + 7 H
Oxidation of palmitoleic acid to acetate
Palmitoleoyl CoA + 7 CoASH + 6 FAD*** + 7 NAD + 7 H2O -> 8 acetyl CoA + 6 FADH2 + 7 NADH + 7 H					***assumes no FADH2 produced from the unsaturated double bond at delta 2
Assuming
1 NADH -> 1/2 O2 + 3 ATP
1 FADH2 -> 1/2 O2 + 2 ATP
Then
Palmitoyl CoA + 7 CoASH + 7 O2 + 35 ADP + 35 Pi -----> 8 acetyl CoA + 35 ATP + 42 H2O
Palmitoleoyl CoA + 7 CoASH + 6.5 O2 + 34 ADP + 35 Pi -----> 8 acetyl CoA + 34 ATP + 42 H2O
Oxidation of acetate
8 Acetyl CoA + 16 O2 + 96 ADP + 96 Pi ------> 8 CoASH + 96 ATP + 16 CO2 + 104 H2O
Total
Palmitoyl CoA + 23 O2 + 131 ADP + 131 Pi ------> 8 CoASH + 131 ATP + 16 CO2 + 146 H2O
Palmitoleoyl CoA + 22.5 O2 + 130 ADP + 130 Pi ------> 8 CoASH + 130 ATP + 16 CO2 + 146 H2O
O2 consumed for beta-oxidation under basal conditions
From Figure 3A
	OCR
	pmol/min/0.1 mill cells)			pmol/min/1 mill cells
-IFN BASAL	279.1
-IFN ETO	213.4
difference	65.7			657
Moles of O2 consumed by oxidation of fatty acid contained in 1 mole of TAG 48:2
		carbon chain	acyl to acetate	moles of O2 not consumed	TOTAL acyl to acetate	moles of acetate	acetate oxidation	total moles of O2
chain number		length	moles of O2 consumed	due to unsaturated carbons	moles of O2 consumed	produced	moles of O2 consumed	consumed per mole of FA
1	number of carbons	16	7	0	7	8	16	23
	number of double bonds	0
2	number of carbons	16	7	-0.5	6.5	8	16	22.5
	number of double bonds	1
3	number of carbons	16	7	-0.5	6.5	8	16	22.5
	number of double bonds	1
							TOTAL	68
								total moles of O2 consumed per
								mole of TAG
moles of TAG oxidized by beta-oxidation under basal conditions
TAG	TAG
pmol/min/mill cells	pmol/24hr/mill cells
9.66176	13912.9
Picomoles of TAG gained after 24 hour incubation with IFNg
FIGURE 1F
	TAG (pmol/mill cells)
-IFN	251.2
+IFN	1434
difference	1182.8
Fold difference estimated / observed TAG content
	11.7627
